# Supplementary material for: Cerebral venous thrombosis in Latin America: A critical review of risk factors, clinical and radiological characteristics
Source: Front Neurol. 2022 Oct 28;13:1017565. doi: 10.3389/fneur.2022.1017565 (PMC9649826; doi:10.3389/fneur.2022.1017565)
Supplement: Supplementary file 1 [file Data_Sheet_1.xlsx]

## Sheet: General Data 
	General Data
	Author	Journal	Country	Sample	Sex (women)	Mean age
	Andrade-Machado et al, 2001 (14)	Revista de Neurología	Cuba	5	4	31.4
	Sánchez-Suen et al, 2001 (28)	Acta Médica Costarricense	Costa Rica	11	9	32.6
	Nieto-de-Pascual et al, 2003 (11)	Revista Médica del Hospital General de México	Mexico	12	11	NA
	Volcy-Gómez et al, 2003 (31)	Revista de Neurología	Colombia	15	14	2021-06-28
	Appenzeller et al, 2005 (15)	Clinical Neurology and Neurosurgery	Brazil	24	18	2021-05-29
	Camargo et al, 2005 (19)	Cerebrovascular Diseases	Brazil	50	35	34.7
	Gadelha et al, 2005 (22)	Cerebrovascular Diseases	Brazil	26	21	2021-05-28
	Mellardo et al, 2005 (24)	Revista Médica de Chile	Chile	9	9	40.6
	Bonduel et al, 2006 (18)	Acta Haematologica	Argentina	38	11	2021-07-07
	Christo et al, 2010 (20)	Revista da Associação Médica Brasileira	Brazil	15	11	36.3
	Amaya et al, 2012 (13)	Acta Neurológica Colombiana	Colombia	38	29	NA
	Ruiz-Sandoval et al, 2012 (27)	Journal of Stroke and Cerebrovascular Diseases	Mexico	59	50	31
	Stevenazzi et al, 2012 (10)	Archivos de Medicina Interna	Uruguay	9	8	2022-04-30
	Orikaza et al, 2014 (25)	Thrombosis Research	Brazil	72	56	36
	Zuluaga et al, 2014 (33)	Biomédica	Colombia	37	32	41
	Trujillo et al, 2015 (9)	Journal of the Neurological Sciences	Chile	62	54	37.2
	Bodez et al, 2016 (17)	Revue Neurologique	Guadalupe	45	33	40
	Barboza et al, 2018 (16)	Frontiers in Neurology	Mexico	467	381	2021-03-31
	Cruz-Hernandéz et al, 2018 (21)	Medicina Interna de Mexico	Mexico	6	6	2021-03-23
	López-Espejo et al, 2018 (23)	Revista Chilena de Pediatría	Chile	21	9	6.27
	Rabello et al, 2018 (8)	Revista Médica de Minas Gerais	Brazil	7	7	41.5
	Sandra et al, 2018 (29)	Medicina Infantil	Argentina	34	18	2022-05-09
	Yock-Corrales et al, 2018 (32)	Pediatric Emergency Care	Costa Rica	6	1	6
	Pires et al, 2019 (26)	Thrombosis Research	Brazil	203	175	2021-08-30
	Alet et al, 2020 (12)	Journal of Stroke and Cerebrovascular Diseases	Argentina	162	117	42
	Saucedo et al, 2021 (30)	Neurología Argentina	Argentina	53	38	37.7
	Total	------------	-----	1486	1157	32.7

## Sheet: Clinical presentation
		Clinical presentation
		Article	ICH	Headache	Isolated Headache	Nausea/vomiting	Seizures	Altered consciousness	Motor deficits	Sensory deficits	Visual impairment	Papilledema	Cranial nerve disorder	Aphasia	Focal deficits	Other
		Andrade-Machado et al, 2001 (14)	NA	5	NA	5	3	4	5	NA	NA	NA	NA	NA	NA	antiphospholipid syndrome secondary to systemic lupus erythematosus 1, no thrombophilia tests
		Sánchez-Suen et al, 2001 (28)	NA	11	NA	10	6	8	6	2	NA	6	3	2	NA	meningeal signs 4
		Nieto-de-Pascual et al, 2003 (11)	NA	NA	NA	NA	NA	NA	NA	NA	NA	NA	NA	NA	NA	NA
		Volcy-Gómez et al, 2003 (31)	NA	13	NA	11	9	8	7	NA	NA	12	11	NA	NA	meningeal signs 10
		Appenzeller et al, 2005 (15)	13	19	6	8	5	5	NA	NA	NA	13	5	NA	13	antiphospholipid syndrome secondary to systemic lupus erythematosus 1
		Camargo et al, 2005 (19)	17	45	NA	NA	18	18	NA	NA	NA	36	NA	NA	26	NA
		Gadelha et al, 2005 (22)	NA	NA	NA	NA	NA	NA	NA	NA	NA	NA	NA	NA	NA	NA
		Mellardo et al, 2005 (24)	NA	NA	NA	NA	NA	NA	NA	NA	NA	NA	NA	NA	NA	NA
		Bonduel et al, 2006 (18)	NA	36	NA	NA	18	21	11	NA	NA	NA	NA	NA	NA	NA
		Christo et al, 2010 (20)	5	15	5	NA	5	1	NA	NA	NA	NA	NA	NA	4	NA
		Amaya et al, 2012 (13)	2	4	NA	NA	7	5	NA	NA	NA	NA	NA	NA	10	venous infarct 6, hemorrhage 10
		Ruiz-Sandoval et al, 2012 (27)	NA	54	NA	34	12	28	10	NA	NA	NA	NA	12	NA	no thrombophilia tests
		Stevenazzi et al, 2012 (10)	NA	7	2	NA	4	1	4	NA	NA	NA	NA	1	NA
		Orikaza et al, 2014 (25)	NA	NA	NA	NA	NA	NA	NA	NA	NA	NA	NA	NA	NA	NA
		Zuluaga et al, 2014 (33)	NA	32	16	8	8	2	8	NA	NA	10	5	2	NA	diplopia 6, photophobia 4, blurred vision 3
		Trujillo et al, 2015 (9)	NA	NA	NA	NA	NA	NA	NA	NA	NA	NA	NA	NA	44	NA
		Bodez et al, 2016 (17)	NA	42	22	NA	10	6	12	3	NA	6	NA	4	NA	NA
		Barboza et al, 2018 (16)	NA	396	NA	NA	60	174	93	NA	NA	183	NA	NA	NA	NA
		Cruz-Hernandéz et al, 2018 (21)	NA	6	NA	NA	1	NA	NA	NA	NA	NA	NA	NA	NA	deficits motor/ sensitive 6
		López-Espejo et al, 2018 (23)	13	NA	NA	NA	9	13	NA	NA	NA	NA	NA	NA	5	NA
		Rabello et al, 2018 (8)	1	4	NA	1	2	4	4	1	NA	NA	1	2	NA	vertigo 1, investigation for protein C/S deficiency 1
		Sandra et al, 2018 (29)	NA	21	NA	7	12	NA	8	1	NA	7	14	NA	NA	ataxia 2
		Yock-Corrales et al, 2018 (32)	NA	4	NA	3	3	NA	3	NA	NA	NA	NA	NA	NA	NA
		Pires et al, 2019 (26)	NA	NA	NA	NA	NA	NA	NA	NA	NA	NA	NA	NA	NA	NA
		Alet et al, 2020 (12)	43	133	44	NA	40	NA	48	27	23	NA	NA	24	NA	no thrombophilia information 21
		Saucedo et al, 2021 (30)	13	40	NA	NA	17	17	20	7	NA	NA	5	NA	NA	diplopia 7, no division of mental disorders
		Total	107	887	95	87	249	315	239	41	23	273	44	47	102	-----
					95/292

## Sheet: Risk factors
	Risk factors
	Article	Oral contraceptive use	Hormonal replecement	Pregnancy/puerperium	Obesity	Trauma	Cancer	Systemic disease	Previous TE	FH of TE	Infection	Smoking	Thrombophilia	Other
	Andrade-Machado et al, 2001 (14)	1	NA	4	1	NA	NA	NA	NA	NA	NA	NA	NA	NA
	Sánchez-Suen et al, 2001 (28)	1	NA	7	NA	NA	NA	NA	NA	NA	1	NA	NA	NA
	Nieto-de-Pascual et al, 2003 (11)	NA	NA	NA	NA	1	NA	NA	NA	NA	NA	NA	NA	NA
	Volcy-Gómez et al, 2003 (31)	4	NA	3	NA	1	NA	3	2	NA	NA	NA	NA	immunosuppression 2
	Appenzeller et al, 2005 (15)	4	NA	6	NA	2	NA	1	3	NA	1	NA	7	antiphospholipid syndrome 3, prothrombin G20210A mutation 2, protein C deficiency 1, V Leiden 1 (antithrombin III deficiency and homozygosity C677T )
	Camargo et al, 2005 (19)	24	NA	2	NA	NA	NA	3	NA	NA	NA	NA	19	antiphospholipid syndrome 5, protein C deficiency 6, protein S deficiency 2, Factor V Leiden mutation 2, prothrombin G20210A mutation 4
	Gadelha et al, 2005 (22)	16	NA	2	NA	NA	NA	NA	NA	NA	NA	2	10	prothrombin G20210A mutation 5, antithrombin deficiency 2 , MTHFR 677TT 1, Factor V Leiden mutation 1 , association 1 )
	Mellardo et al, 2005 (24)	8	NA	NA	NA	NA	NA	NA	1	NA	NA	2	5	beta-2 GP1 antibody 1, anticardiolipin 2, Factor V Leiden mutation 1, prothrombin G20210A mutation 1
	Bonduel et al, 2006 (18)	NA	NA	NA	NA	2	12	1	NA	5	19	NA	13	dehydration 2, systemic lupus erythematosus 1 , prothrombin G20210A mutation 1, Factor V Leiden mutationn 1, deficiency of antithrombin 7, combined 2, lupus anticoagulant 2
	Christo et al, 2010 (20)	6	1	3	NA	NA	NA	NA	2	6	1	NA	2	antithrombin III 2
	Amaya et al, 2012 (13)	1	NA	9	NA	1	1	NA	NA	NA	1	NA	9	dehydration 2, surgery 1
	Ruiz-Sandoval et al, 2012 (27)	9	NA	27	NA	NA	NA	NA	NA	NA	NA	5	NA	surgery 6, severe anemia 4
	Stevenazzi et al, 2012 (10)	7	NA	NA	NA	NA	NA	2	NA	NA	NA	2	5	prothrombin G20210A mutation 2, combined 2, lupus anticoagulant 1
	Orikaza et al, 2014 (25)	30	1	5	NA	NA	2	6	NA	NA	5	NA	1	antiphospholipid syndrome 1
	Zuluaga et al, 2014 (33)	7	1	5	9	NA	NA	NA	2	NA	NA	NA	NA	dehydration 5, Hyperhomocysteinemia 3, Factor V Leiden mutation 1, antithrombin deficiency 2, protein C deficiency 5, protein S deficiency 6, cardiolipid antibodies 7, lupic anticoagulant 10
	Trujillo et al, 2015 (9)	NA	NA	NA	NA	NA	NA	NA	NA	NA	NA	NA	NA	NA
	Bodez et al, 2016 (17)	18	NA	3	9	NA	1	NA	3	NA	6	NA	26	protein S deficiency 16, hyperhomocysteinemia 4, cardiolipid antibodies 4, beta-2 GP1 antibody 3
	Barboza et al, 2018 (16)	NA	NA	216	NA	NA	12	NA	NA	NA	NA	61	25	NA
	Cruz-Hernandéz et al, 2018 (21)	1	NA	6	NA	NA	NA	NA	NA	NA	NA	NA	4	antiphospholipid syndrome 3, protein C deficiency 1
	López-Espejo et al, 2018 (23)	NA	NA	NA	NA	NA	2	12	NA	NA	16	NA	3	dehydration 1, anoxia 1, central venous line 1, heart disease 4, nephrotic syndrome 3, antithrombin deficiency 2, antiphospholip syndrome 1
	Rabello et al, 2018 (8)	2	1	NA	1	NA	NA	NA	NA	NA	2	NA	NA	NA
	Sandra et al, 2018 (29)	NA	NA	NA	NA	1	21	NA	NA	NA	14	NA	8	deficiency antithrobin III 6, protein S deficiency 1, lupus anticoagulant 1
	Yock-Corrales et al, 2018 (32)	NA	NA	NA	NA	NA	NA	NA	NA	NA	NA	NA	NA	NA
	Pires et al, 2019 (26)	106	4	15	NA	NA	NA	NA	NA	NA	17	NA	30	FVL 12, prothrombin G20210A mutation 18
	Alet et al, 2020 (12)	51	3	14	36	NA	25	4	NA	NA	7	NA	45	rheumatic diseases 4, antiphospholipid antibodies 13, Factor V Leiden mutation 7, hyperhomocysteinemia 1, MTHRF mutation 1, PAI 4G/5G 7, prothrombin G20210A mutation 3, Low C Protein 2, Low S Protein 6, Activated protein C resistance 2)
	Saucedo et al, 2021 (30)	NA	NA	NA	9	NA	12	NA	5	NA	4	16	18	hormonal disorders 17
	Total	296	11	327	65	8	88	32	18	11	94	88	230	------
		Thrombophilias				Infections
		Subtype		Number		Subtype	Number
		Protein C deficiency		15		ENT infections	19
		Protein S deficiency		31		Dental abscess	2
		Hyperhomocysteinemia		8		Respiratory disease	6
		Factor V Leiden mutation		25		Sepsis	9
		Prothrombin G20210A mutation		36		Meningitis	9
		Activated protein C resistance		2		Gastrointestinal disease	1
		PAI 4G/5G		7		Total	46
		Antithrombin deficiency		21
		Beta 2 GP1 antibody		4	Antiphospholipid syndrom 59
		Cardiolipid antibodies		13
		Lupic anticoagulant		14
		Antiphospholipid antibodies		28
		MTHRF mutation		2
		More than one thrombophilia		6
		Total		212

## Sheet: Imaging
	Imaging diagnostic method				Imaging
	Article	CT	MRI	DSA	SSS	ISS	TS	Right TS	Left TS	SS	Right SS	Left SS	Straight sinus	Deep venous system	Cavernous sinus	Cortical vein	Parenchymal alterations	Multiple	Other
	Andrade-Machado et al, 2001 (14)	2	NA	1	4	NA	1	NA	NA	1	NA	NA	1	NA	NA	2	infarct 2, hematoma 1	NA	NA
	Sánchez-Suen et al, 2001 (28)	9	5	2	10	1	1	1	1	NA	NA	NA	2	NA	NA	NA	venous hemorrhagic infarct 3	2	cerebral edema 4, diminished ventricles 6
	Nieto-de-Pascual et al, 2003 (11)	NA	NA	NA	8	NA	NA	NA	NA	NA	NA	NA	1	NA	1	1	NA	NA	NA
	Volcy-Gómez et al, 2003 (31)	1	14	NA	10	NA	10	NA	NA	8	NA	NA	NA	NA	NA	NA	infarct venous 10, edema 4	NA	NA
	Appenzeller et al, 2005 (15)	15	17	NA	13	NA	9	NA	NA	5	NA	NA	4	4	NA	NA	hemorrhage 8, ischemia 1	9	biopsy diagnosis 2
	Camargo et al, 2005 (19)	30	NA	NA	NA	NA	NA	NA	NA	NA	NA	NA	NA	21	NA	NA	NA	38	NA
	Gadelha et al, 2005 (22)	NA	NA	NA	NA	NA	NA	NA	NA	NA	NA	NA	NA	NA	NA	NA	NA	NA	MRI/DSA 26
	Mellardo et al, 2005 (24)	NA	NA	NA	NA	NA	NA	NA	NA	NA	NA	NA	NA	NA	NA	NA	NA	NA	NA
	Bonduel et al, 2006 (18)	NA	NA	NA	31	NA	12	NA	NA	12	NA	NA	5	3	NA	NA	NA	20	pseudotumor cerebral 2, lateral sinus 12
	Christo et al, 2010 (20)	NA	14	1	8	NA	11	4	8	5	3	2	NA	NA	NA	NA	infarct 2, hemorrhage 3	8	NA
	Amaya et al, 2012 (13)	NA	26	12	15	1	NA	9	12	NA	3	6	5	galen vein 2	3	3	intracerebral hemorrhage 26	15	NA
	Ruiz-Sandoval et al, 2012 (27)	NA	NA	NA	46	NA	9	NA	NA	9	NA	NA	2	NA	NA	2	infarct 21	NA	sinus lateral 9
	Stevenazzi et al, 2012 (10)	1	5	3	5	NA	1	NA	NA	1	1	NA	NA	1	NA	2	hemorraghe infarct 2, hsa 2, hematoma 1	3	NA
	Orikaza et al, 2014 (25)	NA	NA	NA	NA	NA	NA	NA	NA	NA	NA	NA	NA	NA	NA	NA	NA	NA	MRI/angiography 66
	Zuluaga et al, 2014 (33)	NA	32	1	21	2	29	16	16	19	13	8	4	3	NA	NA	infarct venous 12, parenchymal hemorrhage 8, subaracnoidea hemorrhage 6	NA	NA
	Trujillo et al, 2015 (9)	NA	NA	NA	NA	NA	NA	NA	NA	NA	NA	NA	NA	NA	NA	NA	NA	NA	NA
	Bodez et al, 2016 (17)	24	29	3	27	NA	29	NA	NA	29	NA	NA	NA	2	NA	NA	hemorrhagic infarcts 9, non-hemorrhagic infarcts 7	20	lateral sinus 29, right sinus 7, meningeal haemorrhages 5
	Barboza et al, 2018 (16)	NA	NA	NA	NA	NA	NA	NA	NA	NA	NA	NA	NA	NA	NA	NA	venous infarct 167, parenchymal hemorraghe 183	NA	NA
	Cruz-Hernandéz et al, 2018 (21)	NA	6	NA	NA	NA	NA	NA	NA	NA	NA	NA	NA	NA	NA	NA	NA	NA	NA
	López-Espejo et al, 2018 (23)	NA	21	NA	14	NA	11	7	8	7	6	3	3	4	NA	10	infarct 11, intracranial hemorrhage 9, parenchymal hemorrhage 8	12	intraventricular hemorrhage 3
	Rabello et al, 2018 (8)	5	2	NA	2	1	4	1	3	4	3	1	3	NA	NA	1	infarct 2, edema 3 , intraparenchymal hemorrage 3	6	subarachnoid hemorrhage 1, vein jugular 1
	Sandra et al, 2018 (29)	28	21	NA	22	NA	23	14	10	16	7	7	4	4	1	NA	infarct 16	NA	labbé vein 1, veins corticales 1, galeno vein 1, jugular vein 2, bilateral infarcts 2
	Yock-Corrales et al, 2018 (32)	NA	NA	NA	NA	NA	NA	NA	NA	NA	NA	NA	NA	NA	NA	NA	NA	NA	NA
	Pires et al, 2019 (26)	NA	NA	NA	73	3	93	NA	NA	60	NA	NA	16	NA	4	7	NA	86	NA
	Alet et al, 2020 (12)	26	83	38	71	NA	113	52	61	75	29	46	NA	8	NA	NA	venous infarct 53, subarachnoid hemorrage 37, intracerebral hemorrage 45, subdural hematoma 8	71	NA
	Saucedo et al, 2021 (30)	NA	NA	NA	20	3	NA	13	16	NA	6	14	9	2	1	NA	hemorrhagic intraparenchymal 10, venous infarct 7 subdural hematoma 2	NA	left lateral sinus 8, right lateral sinus 4, right jugular sinus 2, left jugular sinus 3, left jugular vein 4, right jugular vein 4, frontal sinus 1, subarachnoid hemorrhage 14,
	Total	141	275	61	400	11	356	117	135	251	71	87	59	52	10	28	------	290	------

## Sheet: Treatment
	Treatment
	Article	Anticoagulation therapy	Heparin	Calciparin	FH	UFH	LMWH	Oral anticoagulants	Antiepileptic drugs	Antiplatelets	Antibiotics	Fibrinolytic	Surgery	Other
	Andrade-Machado et al, 2001 (14)	NA	NA	NA	NA	NA	NA	NA	NA	NA	NA	NA	NA	NA
	Sánchez-Suen et al, 2001 (28)	NA	NA	NA	NA	11	1	6	NA	NA	NA	NA	NA	mannitol 6, anticonvulsivant 10, nimodipine 5, dexamethasone 2,
	Nieto-de-Pascual et al, 2003 (11)	NA	NA	NA	NA	NA	NA	NA	NA	NA	NA	NA	NA	NA
	Volcy-Gómez et al, 2003 (31)	NA	15	NA	NA	NA	NA	15	NA	NA	NA	NA	NA	NA
	Appenzeller et al, 2005 (15)	NA	24	NA	NA	NA	NA	24	6	NA	1	NA	NA	NA
	Camargo et al, 2005 (19)	NA	NA	NA	NA	NA	NA	24	NA	NA	NA	NA	NA	steroids 21
	Gadelha et al, 2005 (22)	NA	NA	NA	NA	NA	NA	NA	NA	NA	NA	NA	NA	NA
	Mellardo et al, 2005 (24)	NA	NA	NA	NA	NA	NA	NA	NA	NA	NA	NA	NA	NA
	Bonduel et al, 2006 (18)	NA	NA	NA	NA	NA	26	38	NA	NA	NA	NA	NA	NA
	Christo et al, 2010 (20)	NA	12	NA	NA	NA	NA	12	NA	1	NA	NA	NA	NA
	Amaya et al, 2012 (13)	NA	38	NA	NA	NA	3	35	NA	NA	NA	NA	NA	NA
	Ruiz-Sandoval et al, 2012 (27)	NA	NA	NA	NA	27	18	3	NA	7	NA	NA	2	surgery 2 (craniectomy)
	Stevenazzi et al, 2012 (10)	NA	NA	NA	NA	3	9	9	NA	NA	NA	NA	1	NA
	Orikaza et al, 2014 (25)	NA	NA	NA	NA	NA	NA	NA	NA	NA	NA	NA	NA	NA
	Zuluaga et al, 2014 (33)	NA	NA	NA	NA	5	28	33	NA	2	NA	NA	NA	NA
	Trujillo et al, 2015 (9)	NA	NA	NA	NA	NA	NA	NA	NA	NA	NA	NA	NA	NA
	Bodez et al, 2016 (17)	NA	NA	13	NA	24	6	45	7	NA	6	NA	NA	NA
	Barboza et al, 2018 (16)	NA	NA	NA	NA	NA	NA	222	NA	NA	NA	NA	15	surgery 15
	Cruz-Hernandéz et al, 2018 (21)	NA	NA	NA	NA	NA	6	1	NA	NA	NA	NA	NA	NA
	López-Espejo et al, 2018 (23)	NA	NA	NA	NA	14	3	NA	NA	NA	NA	NA	NA	NA
	Rabello et al, 2018 (8)	NA	NA	NA	NA	1	3	6	NA	NA	NA	NA	NA	NA
	Sandra et al, 2018 (29)	NA	NA	NA	NA	NA	34	NA	NA	NA	NA	1	8	surgery 8 (trombectomy 2, DVP 4, DVA 1, craniectomy 1)
	Yock-Corrales et al, 2018 (32)	NA	NA	NA	NA	1	6	NA	3	NA	NA	NA	NA	steroids 3, antihypertensive medication 1
	Pires et al, 2019 (26)	NA	NA	NA	NA	NA	NA	185	NA	NA	NA	NA	NA	NA
	Alet et al, 2020 (12)	NA	NA	NA	NA	NA	NA	153	NA	NA	NA	NA	13	endovascular treatment (mechanical thrombectomy/thromboaspiration) 8; hemicraniectomy 2; ventricular shunt 3
	Saucedo et al, 2021 (30)	49	NA	NA	NA	NA	NA	NA	NA	NA	NA	NA	NA	NA
	Total	49	89	13	0	86	143	811	16	10	7	1	39	------

## Sheet: Outcome
	Outcome
	Article	Live	Death	Partial recovery	Complete recovery	Other
	Andrade-Machado et al, 2001 (14)	NA	2	NA	3	NA
	Sánchez-Suen et al, 2001 (28)	NA	NA	NA	8	NA
	Nieto-de-Pascual et al, 2003 (11)	12	NA	NA	NA	NA
	Volcy-Gómez et al, 2003 (31)	NA	2	NA	12	NA
	Appenzeller et al, 2005 (15)	NA	NA	11	13	NA
	Camargo et al, 2005 (19)	NA	5	NA	38	NA
	Gadelha et al, 2005 (22)	NA	NA	NA	NA	NA
	Mellardo et al, 2005 (24)	NA	NA	1	8	NA
	Bonduel et al, 2006 (18)	30	7	NA	NA	NA
	Christo et al, 2010 (20)	NA	NA	2	13	NA
	Amaya et al, 2012 (13)	38	NA	NA	NA	NA
	Ruiz-Sandoval et al, 2012 (27)	NA	2	14	43	NA
	Stevenazzi et al, 2012 (10)	9	NA	NA	NA	NA
	Orikaza et al, 2014 (25)	NA	NA	NA	NA	NA
	Zuluaga et al, 2014 (33)	NA	2	11	24	NA
	Trujillo et al, 2015 (9)	NA	NA	NA	NA	NA
	Bodez et al, 2016 (17)	NA	1	6	38	NA
	Barboza et al, 2018 (16)	NA	42	NA	359	NA
	Cruz-Hernandéz et al, 2018 (21)	NA	NA	NA	6	NA
	López-Espejo et al, 2018 (23)	NA	3	5	13	NA
	Rabello et al, 2018 (8)	NA	1	1	5	NA
	Sandra et al, 2018 (29)	34	NA	NA	NA	PSOM scale: good evolution 29, bad evolution 5
	Yock-Corrales et al, 2018 (32)	NA	NA	1	5	NA
	Pires et al, 2019 (26)	NA	NA	NA	NA	NA
	Alet et al, 2020 (12)	NA	6	24	131	NA
	Saucedo et al, 2021 (30)	NA	NA	NA	47	NA
	Total	123	73	76	766	------

## Sheet: Analysis of Overlapping Data
	Analysis of overlapping data in Argentina
	Author	Journal	Sample	Sex (women)	Decision
	Bonduel et al, 1999	Archives of Neurology	10	3	excluded
	Bonduel et al, 2003	American Journal of Hematology	23	3	excluded
	Bonduel et al, 2006 (18)	Acta Haematologica	38	11	included
	Sandra et al, 2018 (29)	Medicina Infantil	34	18	included
	Analysis of overlapping data in Brazil
	Author	Journal	Sample	Sex (women)	Decision
	Rodrigues et al, 2004	International Society on Thrombosis and Haemostasis	42	28	excluded
	Penido et al, 2007	Revista Brasileira de Otorrinolaringologia	6	2	excluded
	Penido et al, 2009	Acta Oto-Laryngologica	8	3	excluded
	Orikaza et al, 2014 (25)	Thrombosis Research	72	56	included
	Analysis of overlapping data in Mexico
	Author	Journal	Sample	Sex (women)	Decision
	Barinagarrementeria et al, 1992	Journal of Stroke and Cerebrovascular Diseases	78	68	excluded
	Arauz et al, 2015	Cerebrovascular disease	102	80	excluded
	Barboza et al, 2015	Cerebrovascular disease	100	77	excluded
	Arauz et al, 2018	Clinical and Applied Thrombosis/Hemostasis	113	94	excluded
	Arauz et al, 2018	Journal of Stroke and Cerebrovascular Diseases	20	16	excluded
	Arauz et al, 2018	Frontiers in Neurology	343	288	excluded
	Barboza et al, 2018 (16)	Frontiers in Neurology	467	381	included
	Arauz et al, 2021	Neurología	26	20	excluded

## Sheet: Characteristics by each country
	Characteristics of studies on cerebral venous thrombosis in Latin America by country.
	Country	No. of patients	Age (mean)	Female	Headache	Pregnancy/puerperium1	Thrombophilia	MR/MR venography	Hemorrhage on imaging2	Anticoagulant therapy3	Death
	Argentina	287	24.2	184 (64.1%)	230/287 (80.1%)	14/117 (11.9%)	84/287 (29.2%)	104/201 (51.7%)	106/215 (49.3%)	274/287 (95.4%)	13/285 (4.56%)
	Brazil	397	33.9	323 (81.4%)	83/96 (86.5%)	33/316 (10.4%)	69/390 (17.7%)	33/96 (39.3%)	15/46 (32.6%)	264/299 (88.3%)	6/96 (6.3%)
	Chile	92	28.0	72 (78.3%)	NA	NA	8/30 (26.7%)	21/21 (100%)	20/21 (95.2%)	17/21 (81%)	3/30 (10%)
	Colombia	90	34.8	75 (83.3%)	49/90 (54.5%)	17/75 (22.6%)	9/38 (23.7%)	72/90 (90%)	40/75 (53.3%)	88/90 (97.8%)	4/90 (4.4%)
	Costa Rica	17	38.6	10 (58.8%)	15/17 (88.2%)	7/9 (77.7%)	NA	5/11 (45.4%)	3/11 (27.3%)	17/17 (100%)	0/17 (0%)
	Cuba	5	31.4	4 (80%)	5/5 (100%)	4/4 (100%)	NA	NA	NA	NA	2/5 (40%)
	Guadalupe	45	40	33 (73.3%)	42/45 (93.3%)	3/33 (9.1%)	26/45 (57.8%)	29/45 (64.4%)	14/45 (31.1%)	45/45 (100%)	1/45 (2.2%)
	Mexico	544	28.5	448 (82.4%)	456/532 (85.7%)	249/437 (57%)	29/473 (6.1%)	6/6 (100%)4	183/467 (39.2%)	276/532 (51.9%)	44/544 (8.1%)
	Uruguay	9	30.4	8 (88.9%)	7/9 (77.8%)	NA	5/9 (55.5%)	5/9 (55.6%)	4/9 (44.4%)	9/9 (100%)	0/9 (0%)
	Total	1486	29.7	1157 (77.9%)	887/1081 (82.1%)	327/991 (33%)	230/1272 (18.1%)	275/479 (57.4%)	385/889 (43.3%)	990/1300 (76.2%)	73/1121 (6.5%)
	1 Including only the female sample.
	2 Including parenchymal, subarachnoid, and ventricular hemorrhage or unspecified.
	3 Including oral anticoagulants and heparin.
	4 The Mexican study with the largest sample (16) did not define which imaging method diagnosed CVT.
	NA: not available.
